# Supplementary material for: Solution structure of human myeloid-derived growth factor suggests a conserved function in the endoplasmic reticulum
Source: Nat Commun. 2019 Dec 9;10:5612. doi: 10.1038/s41467-019-13577-5 (PMC6901522; doi:10.1038/s41467-019-13577-5)
Supplement: Supplementary file 4 — Source Data [file 41467_2019_13577_MOESM4_ESM.xlsx]

## Sheet: Figure 2a
Figure 2a
Baseline-corrected data, smoothed by BeStSel (See Supplementary Table 1 for original spectra)
Construct:		Bacteria-derived hMYDGF (no 6xHis-tag)
Buffer pH:		4	4.5	5	5.5	6	6.5	7	7.5
	Wavelength (nm)	[θ] (deg cm2 dmol-1)
	260	443.24	1.91	63.85	444.09	98	307.61	8.32	292.54
	259	316.52	-4.83	83.48	353.51	33.33	226.05	10.57	226.2
	258	228.06	-3.38	86.49	268.25	21.74	161.63	-6.02	110.77
	257	155.34	40.83	54.4	178.89	15.96	114.02	4.17	67.22
	256	102.84	50.87	53.88	92.06	-7.75	64.03	-9.33	20.09
	255	23.89	36.76	81.74	-10.57	-27.13	11.31	9.09	-6.63
	254	-23.1	3.08	94.14	-59.8	-32.64	-28.31	32.32	-29.71
	253	-13.1	-15.4	93.65	-117.78	-30.48	-50.74	36.38	-11.47
	252	-27.92	-26.28	112.46	-108.34	-47.57	-116.23	79.46	-11.87
	251	-12.47	-21.23	109.33	-158.25	-63.31	-125.44	116.3	-15.93
	250	-6.37	-5.61	110.33	-166.41	-49.66	-151.88	92.15	25.31
	249	8.64	8.98	153.85	-106.42	-58.91	-119.49	93.03	40.31
	248	-3.37	-0.14	199.68	-23.26	-18.79	-101.25	64.7	61.06
	247	-52.3	-17.55	203.43	13.19	-0.13	-68.85	31.88	109.21
	246	-44.29	-42.79	203.75	37.13	-2.35	-60.56	0.93	94.57
	245	-24.04	-38.48	232.36	40.56	-36.85	-32.08	-21.28	101.26
	244	-83.71	-70.1	223.86	-13.76	-60.51	-54.42	-100.77	67.7
	243	-111.23	-86.74	171.27	-98.97	-105.7	-53.57	-160.01	26.49
	242	-119.56	-150.28	141.98	-150.89	-145.11	-76.16	-181.52	-9.61
	241	-179.6	-218.41	83.61	-220.75	-238.07	-123.39	-201.3	-97.56
	240	-272.53	-287.18	20.09	-249.83	-264.85	-221.57	-205.95	-140.99
	239	-318.77	-338.47	-85.13	-291.02	-355.78	-207.34	-202.92	-207.57
	238	-430.14	-407.1	-194.82	-361.53	-403.43	-272.62	-243.07	-294.55
	237	-482.8	-517.15	-322.51	-379.27	-452.61	-338.43	-252.83	-310.36
	236	-519.19	-534.93	-411.66	-403.46	-483.64	-368.04	-305.57	-247.06
	235	-551.83	-633.38	-460.12	-426.18	-424.77	-390.58	-288.55	-204.05
	234	-554.98	-592.72	-540.08	-456.21	-422.95	-374.21	-264.87	-134.58
	233	-590.36	-560.81	-530.88	-387.2	-319.12	-306.38	-224.79	-22.76
	232	-548.89	-512.48	-536.53	-348.06	-232.49	-275.23	-143.92	73.14
	231	-470.33	-478.65	-514.88	-228.35	-151.81	-194.31	-104.31	176.91
	230	-364.35	-350.88	-462.6	-151.06	-56.94	-151.95	4.97	250.42
	229	-323.53	-337.86	-422.71	-117.06	-7.42	-115.74	34.5	281.94
	228	-296.57	-418.78	-394.64	-87.25	40.22	-44.46	44.91	303.49
	227	-252.82	-443.7	-229.36	13.19	98.16	-2.99	45.88	351.38
	226	-266.39	-419.98	-216.33	90.76	57.79	4.05	28.73	328.13
	225	-280.41	-411	-309.38	15.67	25.43	-24.37	23.59	324.39
	224	-307.02	-389.35	-245.47	38.46	-22.18	-76.37	-91.67	311.6
	223	-361.34	-468.08	-197.9	11.39	-93.43	-132.62	-112.02	169.03
	222	-388.4	-578.96	-155.85	-6.74	-148.46	-143.88	-156.8	22.07
	221	-446.19	-650.13	-215.49	-90.13	-296.17	-210.13	-254.77	-69.83
	220	-452.72	-737	-263.95	-157.16	-401.82	-296.69	-358.35	-137.08
	219	-385.75	-718.55	-276.28	-157.25	-491.94	-317.79	-354.79	-179.61
	218	-368.68	-665.64	-234.58	-157.29	-584.3	-362.32	-350.54	-207.23
	217	-229.16	-531.76	-153.21	-176.6	-580.98	-331.83	-266.09	-77.55
	216	-31.65	-339.01	-40.64	31.22	-406.45	-222.34	-148.27	50.11
	215	224.29	-64.36	271.43	254.54	-198.38	31.85	218.5	264.05
	214	632.17	400.33	751.43	797.6	208.1	340.27	589.61	757.52
	213	1161.05	1011.32	1319.04	1353.28	799.02	905.16	1196.49	1407.08
	212	1805.55	1895.89	2192.42	2145.76	1543.45	1591.98	1977.06	2247.98
	211	2807.53	2826.87	3123.1	2944.46	2495.77	2568.53	2990.08	3169.88
	210	3887.84	3799.18	4187.12	3828.98	3609.42	3655.72	4117.64	4171.99
	209	4968.53	4935.75	5421.04	4924.02	4699.75	4678.75	5213.29	5266.46
	208	5969.34	5978.01	6537.95	5967.87	5861.49	5689.24	6242.9	6348.44
	207	6917.63	6926.6	7602.12	7100.8	6952.65	6637.97	7067.58	7423.71
	206	7717.78	7755.45	8609.09	8006.47	7922.98	7428.64	7905.82	8240.75
	205	8487.53	8405.32	9349.94	8874.34	8760.4	8139.33	8558.42	8926.97
	204	9075.7	8961.5	9866.58	9327	9401.1	8669.05	9005.6	9578.95
	203	9325.01	9178.02	10135	9537.61	9719.15	8972.74	9223.63	9844.54
	202	9326.43	9277.68	10104.6	9625.83	9657.73	9052.56	9247.69	9870.35
	201	9003.71	8952.43	9665.3	9398.88	9395.7	8833.37	8925	9613.05
	200	8329.4	8372.4	8799.83	8747.63	8597.2	8200.38	8253.33	8968.33
	199	7342.82	7433.39	7597.5	7820.14	7513.2	7328.58	7314.12	7976.72
	198	6082.72	6321.17	6085.82	6511.08	6077.49	6099.4	6223.91	6609.6
	197	4550.43	4876.99	4297.16	5002.42	4402.91	4651.81	4692.31	5084.15
	196	2917.15	3289.06	2201.15	3196.68	2508.54	3050.21	3087.39	3399.83
	195	1199.13	1639.02	20.75	1404.74	406.86	1322.98	1400.14	1659.85

## Sheet: Figure 3a, c
Figure 3a, c
Construct:		Bacteria-derived hMYDGF (no 6xHis-tag; 15N, 13C-labeled)		Bacteria-derived hMYDGF (no 6xHis-tag; 15N-labeled)
Buffer:		PBS, pH 6		10 mM sodium phosphate, 10 mM acetic acid, 150 mM NaCl, pH 5.5		10 mM sodium phosphate, 10 mM acetic acid, 150 mM NaCl, pH 6		10 mM sodium phosphate, 10 mM acetic acid, 150 mM NaCl, pH 6.25		10 mM sodium phosphate, 10 mM acetic acid, 150 mM NaCl, pH 6.5		10 mM sodium phosphate, 10 mM acetic acid, 150 mM NaCl, pH 7		TBS, pH 7.4		10 mM sodium phosphate, 10 mM acetic acid, 150 mM NaCl, pH 8
	Residue	15N (ppm)	1H (ppm)	15N (ppm)	1H (ppm)	15N (ppm)	1H (ppm)	15N (ppm)	1H (ppm)	15N (ppm)	1H (ppm)	15N (ppm)	1H (ppm)	15N (ppm)	1H (ppm)	15N (ppm)	1H (ppm)
	K3	123.332	8.573	123.332	8.569	123.331	8.568	123.34	8.576	123.394	8.578	no peak		no peak		no peak
	G4	110.054	8.477	110.048	8.473	110.051	8.475	110.049	8.478	110.05	8.479	110.043	8.478	110.057	8.466	no peak
	T5	114.016	8.017	114.023	8.021	114.017	8.015	114.018	8.014	114.027	8.011	114.052	8.009	114.052	8.007	114.133	8.005
	V6	121.405	8.188	121.444	8.187	121.373	8.183	121.37	8.188	121.36	8.189	121.385	8.192	121.375	8.186	121.458	8.191
	S7	118.736	8.373	118.815	8.373	118.72	8.367	118.684	8.369	118.679	8.367	118.701	8.369	118.699	8.365	118.699	8.365
	E8	124.001	8.299	123.991	8.305	124.007	8.293	124.006	8.294	124.003	8.292	123.988	8.298	123.983	8.298	123.977	8.312
	T10	118.645	8.767	118.595	8.736	118.653	8.776	118.697	8.791	118.74	8.819	118.873	8.851	118.903	8.86	118.925	8.867
	T11	123.276	8.7	123.169	8.704	123.301	8.691	123.361	8.699	123.444	8.698	123.543	8.699	123.568	8.692	123.581	8.693
	V12	122.828	9.129	122.693	9.12	122.898	9.135	122.95	9.136	123.068	9.143	123.2	9.151	123.246	9.156	123.265	9.157
	A13	126.557	8.344	126.589	8.359	126.574	8.337	126.54	8.334	126.526	8.322	126.518	8.311	126.537	8.306	126.525	8.303
	F14	118.039	8.471	118.035	8.475	118.05	8.475	118.052	8.467	118.056	8.461	118.104	8.456	118.108	8.461	118.108	8.459
	D15	119.674	8.243	119.673	8.248	119.787	8.233	119.82	8.237	119.847	8.235	119.886	8.232	119.887	8.224	119.871	8.221
	V16	126.571	9.02	126.61	9.024	126.576	9.019	126.552	9.015	126.517	9.009	126.457	9	126.445	8.998	126.421	8.995
	R17	125.269	8.232	125.26	8.223	125.309	8.231	125.308	8.232	125.331	8.238	125.376	8.245	125.405	8.246	125.415	8.248
	G19	107.247	8.086	107.319	8.091	107.19	8.086	107.168	8.082	107.084	8.076	106.955	8.068	106.897	8.066	106.854	8.063
	G20	110.332	8.836	110.252	8.826	110.366	8.844	110.406	8.846	110.489	8.858	110.609	8.873	110.654	8.881	110.685	8.884
	V21	120.903	7.157	120.716	7.128	120.905	7.162	121.099	7.19	121.263	7.215	121.547	7.263	121.604	7.281	121.664	7.291
	V22	125.9	8.024	125.99	8.041	125.859	8.012	125.815	8.007	125.702	7.985	125.529	7.954	125.471	7.939	125.419	7.931
	H23	125.144	8.247	124.503	8.263	125.458	8.244	125.799	8.229	126.556	8.211	127.701	8.187	128.14	8.184	128.405	8.177
	S24	111.733	8.403	111.814	8.402	111.699	8.394	111.643	8.402	111.524	8.396	111.328	8.38	111.25	8.355	111.206	8.358
	F25	125.891	9.274	125.744	9.277	125.922	9.276	125.973	9.269	126.086	9.263	126.182	9.255	126.207	9.254	126.209	9.249
	S26	120.673	7.311	120.667	7.34	120.666	7.297	120.67	7.29	120.663	7.266	120.651	7.238	120.649	7.226	120.641	7.22
	H27	118.572	8.381	118.277	8.391	118.658	8.373	118.749	8.371	119	8.362	119.234	8.347	119.296	8.345	119.332	8.339
	N28	121.122	7.737	121.694	7.953	120.984	7.663	120.743	7.578	120.336	7.413	119.887	7.22	119.815	7.17	119.695	7.119
	V29	117.336	8.57	117.7	8.564	117.146	8.571	117.096	8.574	116.846	8.582	116.535	8.593	116.45	8.601	116.36	8.603
	G30	109.145	8.065	109.318	8.072	109.081	8.06	109.014	8.06	108.883	8.053	108.709	8.047	108.648	8.042	108.588	8.043
	G32	113.711	8.953	113.494	8.933	113.751	8.952	113.873	8.97	114.05	8.987	114.239	9.014	114.461	9.009	114.841	9.02
	D33	115.989	7.97	116.245	7.994	115.972	7.97	115.799	7.954	115.582	7.937	115.303	7.915	115.282	7.916	115.209	7.908
	K34	116.547	6.481	116.519	6.59	116.561	6.463	116.568	6.402	116.599	6.316	116.658	6.204	116.675	6.182	116.706	6.154
	Y35	115.436	7.874	115.678	7.851	115.406	7.88	115.248	7.891	115.031	7.912	114.734	7.94	114.694	7.949	114.608	7.957
	T36	115.097	7.709	115.118	7.717	115.13	7.71	115.058	7.7	115.011	7.692	114.934	7.684	114.956	7.689	114.931	7.69
	C37	125.155	8.71	125.084	8.694	125.189	8.717	125.212	8.724	125.275	8.737	125.347	8.752	125.388	8.757	125.394	8.758
	M38	126.317	9.223	126.393	9.219	126.308	9.227	126.261	9.225	126.21	9.229	126.169	9.23	126.176	9.237	126.183	9.239
	F39	126.351	9.484	126.343	9.472	126.375	9.49	126.369	9.493	126.387	9.502	126.417	9.513	126.46	9.518	126.463	9.52
	T40	124.698	8.936	124.74	8.954	124.718	8.938	124.664	8.923	124.619	8.908	124.613	8.892	124.551	8.883	124.567	8.885
	Y41	122.783	8.505	122.662	8.495	122.821	8.51	122.911	8.515	123.052	8.525	123.268	8.542	123.316	8.549	123.365	8.553
	A42	117.445	7.754	117.484	7.758	117.462	7.76	117.415	7.751	117.383	7.747	117.334	7.742	117.351	7.749	117.335	7.746
	S43	115.338	9.875	115.298	9.848	115.386	9.887	115.393	9.902	115.458	9.933	115.563	9.977	115.629	9.992	115.649	10.002
	Q44	118.212	9.313	118.304	9.314	118.242	9.318	118.159	9.312	118.085	9.307	117.967	9.301	117.976	9.301	117.939	9.298
	G45	109.215	8.633	109.256	8.626	109.208	8.627	109.215	8.636	109.21	8.639	109.196	8.646	109.179	8.641	109.169	8.642
	G46	104.997	8.306	104.988	8.301	105.018	8.307	105.011	8.309	105.025	8.31	105.039	8.312	105.119	8.317	no peak
	T47	112.46	7.413	112.484	7.418	112.466	7.414	112.456	7.408	112.492	7.406	112.454	7.406	112.448	7.406	112.433	7.403
	N48	119.903	8.238	119.876	8.236	119.885	8.231	119.941	8.237	119.93	8.236	119.954	8.234	119.922	8.225	119.922	8.224
	E49	118.883	8.463	118.891	8.453	118.924	8.469	118.9	8.475	118.909	8.485	118.926	8.502	118.962	8.507	118.962	8.51
	Q50	123.571	8.515	123.607	8.518	123.555	8.509	123.486	8.519	123.518	8.509	123.488	8.506	123.493	8.498	123.458	8.501
	W51	131.814	9.066	131.814	9.066	131.814	9.066	131.814	9.066	131.814	9.066	131.814	9.066	131.814	9.066	131.814	9.066
	Q52	116.224	8.749	116.218	8.75	116.242	8.752	116.246	8.748	116.255	8.748	116.27	8.746	116.284	8.751	116.282	8.751
	M53	121.596	9.111	121.567	9.113	121.612	9.113	121.609	9.109	121.64	9.109	121.692	9.11	121.732	9.113	121.741	9.113
	S54	122.131	10.074	122.245	10.09	122.095	10.067	122.038	10.064	121.946	10.051	121.839	10.036	121.829	10.028	121.793	10.022
	L55	127.253	9.435	127.166	9.411	127.334	9.443	127.33	9.456	127.443	9.48	127.65	9.517	127.775	9.527	127.878	9.537
	G56	108.975	8.611	109.181	8.622	108.894	8.607	108.811	8.604	108.673	8.604	108.56	8.617	108.552	8.626	108.571	8.638
	T57	112.404	8.662	112.745	8.661	112.3	8.658	112.141	8.664	111.848	8.659	111.454	8.644	111.341	8.63	111.198	8.615
	S58	116.467	8.384	116.246	8.395	116.354	8.384	116.159	8.375	115.79	8.368	115.335	8.357	115.236	8.36	115.112	8.355
	E59	124.079	9.223	124.371	9.23	123.954	9.222	123.799	9.219	123.477	9.207	no peak		no peak		no peak
	D60	114.638	8.068	114.61	8.086	114.678	8.053	114.681	8.053	114.754	8.035	114.896	8.012	115.011	7.995	115.074	7.986
	H61	111.515	8.088	111.354	8.093	111.6	8.088	111.653	8.081	111.792	8.069	111.965	8.047	112.036	8.038	112.062	8.025
	Q62	117.198	8.478	116.9	8.483	117.322	8.475	117.462	8.469	117.771	8.452	118.216	8.405	118.41	8.377	118.561	8.35
	H63	115.811	8.116	115.701	8.117	115.867	8.122	115.935	8.114	116.127	8.106	116.587	8.084	116.808	8.076	117.042	8.062
	F64	122.275	8.979	122.093	8.999	122.349	8.968	122.398	8.952	122.512	8.921	122.691	8.842	122.749	8.814	122.776	8.776
	T65	118.221	8.857	117.989	8.88	118.305	8.853	118.405	8.84	118.669	8.82	118.902	8.804	119.02	8.799	119.121	8.793
	C66	125.581	9.104	125.819	9.163	125.481	9.085	125.391	9.057	125.156	8.998	124.662	8.899	124.594	8.883	124.394	8.833
	T67	124.439	9.106	124.458	9.111	124.45	9.109	124.427	9.102	124.411	9.097	124.405	9.088	124.422	9.089	124.418	9.084
	I68	128.898	9.189	128.925	9.198	128.919	9.19	128.89	9.183	128.883	9.177	128.87	9.168	128.89	9.169	128.884	9.165
	W69	127.201	9.805	127.2	9.804	127.215	9.808	127.212	9.805	127.213	9.804	127.21	9.804	127.217	9.808	127.217	9.808
	R70	120.018	6.709	120.038	6.715	120.061	6.718	120.017	6.708	120.01	6.705	120	6.703	120.039	6.711	120.036	6.712
	Q72	114.432	7.654	114.449	7.654	114.437	7.644	114.43	7.653	114.427	7.653	114.423	7.651	114.422	7.639	114.427	7.641
	G73	106.295	7.737	106.304	7.738	106.314	7.742	106.296	7.737	106.298	7.737	106.3	7.737	106.321	7.742	106.321	7.742
	K74	118.987	7.236	118.961	7.233	119.005	7.233	119.009	7.238	119.02	7.24	119.031	7.243	119.046	7.24	119.037	7.24
	S75	119.828	8.548	119.77	8.541	119.849	8.546	119.857	8.55	119.883	8.551	119.91	8.552	119.931	8.548	119.932	8.548
	Y76	129.312	10.385	129.335	10.385	129.33	10.39	129.31	10.39	129.307	10.395	129.306	10.403	129.332	10.408	129.324	10.408
	L77	121.996	7.941	121.982	7.945	122.004	7.947	122.02	7.94	122.046	7.938	122.09	7.936	122.102	7.942	122.108	7.941
	Y78	123.116	8.639	123.107	8.633	123.084	8.638	123.123	8.642	123.122	8.647	123.13	8.655	123.098	8.655	123.095	8.655
	F79	126.748	9.655	126.732	9.653	126.758	9.658	126.756	9.658	126.751	9.658	126.734	9.658	126.739	9.659	126.727	9.658
	T80	113.06	8.608	113.026	8.604	113.11	8.615	113.104	8.613	113.152	8.618	113.201	8.626	113.246	8.633	113.247	8.634
	Q81	113.34	7.65	113.365	7.646	113.371	7.657	113.332	7.653	113.326	7.657	113.317	7.663	113.348	7.671	113.341	7.672
	F82	114.955	7.664	114.967	7.669	114.97	7.663	114.946	7.66	114.943	7.659	114.933	7.658	114.939	7.658	114.939	7.658
	K83	121.461	9.035	121.469	9.036	121.49	9.041	121.47	9.033	121.478	9.032	121.491	9.03	121.521	9.037	121.52	9.035
	A84	132.423	10.125	132.303	10.118	132.452	10.129	132.518	10.131	132.621	10.137	132.748	10.144	132.765	10.146	132.786	10.147
	E85	120.17	9.298	120.032	9.267	120.259	9.31	120.292	9.321	120.408	9.343	120.551	9.369	120.625	9.376	120.655	9.38
	V86	112.902	8.483	113.249	8.503	112.829	8.477	112.654	8.471	112.421	8.458	112.185	8.447	112.191	8.443	112.164	8.441
	R87	120.041	8.337	120.259	8.342	119.987	8.336	119.898	8.336	119.779	8.335	119.671	8.339	119.68	8.343	119.67	8.344
	G88	110.465	8.894	110.524	8.891	110.455	8.892	110.43	8.896	110.415	8.896	110.406	8.894	110.399	8.89	110.399	8.89
	A89	119.495	7.607	119.612	7.646	119.463	7.598	119.409	7.578	119.331	7.549	119.259	7.513	119.262	7.509	119.249	7.5
	E90	116.707	8.707	116.708	8.687	116.721	8.718	116.708	8.738	116.688	8.769	116.645	8.789	116.639	8.786	116.614	8.778
	I91	124.321	9.281	124.289	9.261	124.364	9.289	124.38	9.294	124.437	9.309	124.536	9.335	124.591	9.347	124.627	9.357
	E92	129.045	9.696	129.068	9.69	129.052	9.694	129.043	9.7	129.052	9.697	129.119	9.681	129.171	9.664	129.222	9.648
	Y93	119.464	8.023	119.5	8.019	119.441	8.028	119.444	8.025	119.404	8.027	119.332	8.029	119.294	8.034	119.247	8.033
	A94	124.622	7.752	124.68	7.744	124.609	7.756	124.584	7.758	124.537	7.764	124.481	7.767	124.476	7.768	124.453	7.766
	M95	116.755	8.713	116.712	8.706	116.722	8.712	116.714	8.708	116.721	8.709	116.711	8.711	116.734	8.714	116.723	8.713
	A96	123.569	6.277	123.586	6.274	123.591	6.286	123.572	6.282	123.576	6.286	123.588	6.288	123.619	6.293	123.624	6.292
	Y97	117.204	8.797	117.198	8.793	117.243	8.804	117.225	8.8	117.239	8.803	117.254	8.804	117.285	8.811	117.287	8.811
	S98	119.114	9.099	119.109	9.097	119.15	9.105	119.126	9.1	119.134	9.101	119.128	9.103	119.158	9.109	119.149	9.109
	K99	122.423	7.447	122.417	7.448	122.44	7.455	122.432	7.447	122.439	7.447	122.447	7.448	122.472	7.457	122.459	7.456
	A100	128.367	9.14	128.333	9.142	128.37	9.129	128.385	9.139	128.401	9.137	128.417	9.135	128.43	9.127	128.416	9.123
	A101	122.871	8.433	122.868	8.431	122.879	8.43	122.878	8.434	122.886	8.434	122.897	8.435	122.907	8.433	122.907	8.432
	F102	121.203	7.581	121.195	7.576	121.186	7.59	121.208	7.583	121.217	7.585	121.219	7.59	121.206	7.599	121.196	7.603
	E103	124.363	8.707	124.368	8.709	124.326	8.699	124.374	8.708	124.375	8.707	124.371	8.706	124.341	8.696	124.306	8.695
	R104	121.229	8.34	121.214	8.336	121.227	8.335	121.254	8.343	121.263	8.344	121.269	8.346	121.256	8.34	121.24	8.34
	E105	120.404	8.42	120.4	8.416	120.402	8.42	120.41	8.422	120.414	8.423	120.417	8.426	120.419	8.425	120.406	8.425
	S106	117.018	8.263	117.037	8.262	116.977	8.253	117.014	8.263	117.009	8.264	117.001	8.264	116.973	8.254	116.959	8.252
	D107	119.684	8.141	119.662	8.141	119.707	8.131	119.693	8.141	119.708	8.141	119.731	8.142	119.758	8.133	119.769	8.132
	V108	122.555	8.77	122.561	8.767	122.581	8.768	122.573	8.771	122.582	8.774	122.597	8.777	122.615	8.777	122.615	8.777
	L110	122.14	8.445	122.15	8.442	122.147	8.442	122.15	8.447	122.154	8.449	122.166	8.452	122.175	8.45	122.175	8.449
	K111	120.694	9.165	120.696	9.156	120.727	9.167	120.709	9.169	120.717	9.172	120.727	9.175	120.75	9.174	120.746	9.174
	T112	117.111	8.572	117.097	8.569	117.103	8.569	117.096	8.574	117.102	8.574	117.12	8.576	117.092	8.569	117.096	8.572
	E113	115.656	8.836	115.663	8.831	115.686	8.832	115.664	8.839	115.669	8.839	115.673	8.839	115.701	8.834	115.698	8.832
	E114	114.627	8.264	114.625	8.262	114.655	8.266	114.643	8.266	114.65	8.267	114.662	8.268	114.684	8.27	114.682	8.27
	F115	112.711	7.544	112.728	7.547	112.725	7.55	112.712	7.544	112.708	7.543	112.713	7.543	112.735	7.548	112.731	7.547
	E116	120.25	9.443	120.187	9.439	120.276	9.446	120.282	9.446	120.305	9.448	120.336	9.452	120.361	9.455	120.368	9.455
	V117	126.757	8.875	126.715	8.874	126.732	8.865	126.788	8.877	126.811	8.877	126.84	8.879	126.817	8.869	126.815	8.868
	T118	121.22	9.426	121.196	9.412	121.231	9.428	121.251	9.436	121.279	9.446	121.313	9.456	121.315	9.455	121.319	9.455
	K119	116.204	8.328	116.263	8.324	116.248	8.323	116.237	8.33	116.244	8.328	116.222	8.329	116.168	8.321	116.133	8.323
	T120	102.322	7.775	102.379	7.776	102.338	7.776	102.29	7.774	102.259	7.773	102.249	7.771	102.29	7.771	102.311	7.771
	A121	123.32	7.643	123.341	7.647	123.327	7.646	123.313	7.641	123.305	7.639	123.302	7.638	123.314	7.644	123.31	7.644
	V122	118.329	9.101	118.316	9.092	118.387	9.108	118.354	9.108	118.37	9.115	118.387	9.122	118.442	9.128	118.441	9.129
	A123	128.784	8.888	128.785	8.884	128.81	8.894	128.798	8.891	128.8	8.894	128.802	8.9	128.824	8.906	128.819	8.907
	H124	118.748	7.298	118.735	7.3	118.775	7.303	118.766	7.298	118.789	7.297	118.816	7.298	118.844	7.305	118.848	7.302
	R125	121.049	7.703	121.089	7.704	121.042	7.7	121.038	7.7	121.038	7.7	121.039	7.698	121.055	7.701	121.051	7.7
	G127	114.623	9.183	114.604	9.177	114.607	9.181	114.629	9.187	114.641	9.189	114.659	9.192	114.682	9.183	no peak
	A128	122.227	7.659	122.241	7.661	122.261	7.664	122.239	7.66	122.248	7.66	122.253	7.662	122.281	7.666	122.274	7.666
	F129	117.569	8.217	117.583	8.213	117.585	8.221	117.573	8.22	117.572	8.223	117.576	8.225	117.591	8.227	117.589	8.227
	K130	130.274	9.26	130.226	9.257	130.312	9.262	130.303	9.262	130.317	9.262	130.334	9.261	130.358	9.259	130.36	9.261
	E132	119.242	7.384	119.288	7.393	119.258	7.389	119.23	7.382	119.219	7.38	119.202	7.378	119.213	7.382	119.208	7.382
	L133	125.477	9.26	125.59	9.266	125.457	9.256	125.45	9.26	125.427	9.261	125.414	9.262	125.398	9.259	125.387	9.258
	S134	114.211	8.636	114.212	8.629	114.241	8.642	114.225	8.639	114.229	8.643	114.235	8.65	114.268	8.658	114.26	8.658
	K135	117.983	7.361	117.968	7.36	118.016	7.368	117.996	7.362	118.011	7.362	118.033	7.361	118.064	7.367	118.07	7.365
	L136	127.94	9.668	127.938	9.669	127.992	9.673	127.952	9.669	127.965	9.668	127.983	9.668	128.039	9.672	128.036	9.67
	V137	122.406	8.931	122.434	8.932	122.438	8.936	122.399	8.936	122.417	8.93	122.419	8.933	122.47	8.938	122.478	8.938
	I138	125.174	8.87	125.15	8.867	125.23	8.876	125.216	8.874	125.238	8.874	125.254	8.867	125.283	8.866	125.277	8.862
	V139	127.832	9.112	127.814	9.123	127.871	9.109	127.871	9.104	127.907	9.092	127.972	9.079	128.012	9.076	128.037	9.071
	A140	131.446	9.463	131.452	9.46	131.479	9.467	131.458	9.467	131.465	9.47	131.479	9.474	131.513	9.478	131.519	9.479
	K141	120.082	9.162	120.028	9.167	120.13	9.166	120.109	9.153	120.15	9.135	120.24	9.088	120.323	9.071	120.376	9.042
	A142	127.271	8.42	127.439	8.429	127.254	8.421	127.128	8.416	127.006	8.422	126.92	8.466	126.986	8.502	127.027	8.538
	S143	116.947	8.178	116.904	8.204	116.94	8.173	116.964	8.157	116.987	8.138	117.009	8.122	117	8.125	117.004	8.127
	R144	123.304	8.511	123.153	8.49	123.34	8.509	123.426	8.523	123.505	8.54	123.634	8.569	123.67	8.568	123.728	8.567
	T145	116.463	8.326	116.387	8.32	116.429	8.32	116.523	8.329	116.597	8.332	116.653	8.333	116.613	8.328	116.613	8.328
	E146	124.058	8.4	123.972	8.383	124.06	8.399	124.107	8.41	124.162	8.418	124.22	8.427	124.216	8.423	124.224	8.424
	L147	128.933	7.927	128.861	7.929	128.943	7.916	128.975	7.925	129.028	7.924	129.097	7.924	129.109	7.915	129.131	7.915

## Sheet: Sup. Table 1
Supplementary Table 1
Baseline-corrected data
Construct:		Insect cell-derived hMYDGF (C-terminus 6xHis-tag)			Bacteria-derived hMYDGF (N-terminus 6xHis-tag)				Bacteria-derived hMYDGF (no 6xHis-tag)
Replicate:		1 (smoothed in Sup. Fig. 1e)	2	3	1 (smoothed in Sup. Fig. 1e)	2	3	4	1-8 (smoothed in Fig. 2a)
Buffer pH:		7.5	7.5	3.7	6	3.7	7.5	3.7	4	4.5	5	5.5	6	6.5	7	7.5
	Wavelength (nm)	[θ] (deg cm2 dmol-1)
	260	113.992	285.007	128.625			134.319	-21.773	423.574	-336.487	-28.1588	444.091	36.8535	305.191	-147.994	293.086
	259	354.642	-83.487	117.081			-131.083	274.083	-170.865	89.9367	130.419	-114.106	73.7066	316.708	-628.248	375.788
	258	-61.2179	-588.727	-286.932			-668.359	-24.3346	453.727	-125.601	-10.3742	-146.488	252.077	35.9894	-113.171	23.2147
	257	-237.483	-451.981	179.745			-380.301	-143.446	423.574	178.323	248.982	-15.4198	-608.817	-33.1104	-377.239	-351.122
	256	-1.05541	430.389	47.8221			-186.105	-412.406	-120.611	-235.696	254.91	-75.5571	255.025	-135.321	66.7423	76.8987
	255	-69.6618	-296.523	-498.008			-173.158	-537.921	-199.582	361.297	41.4972	248.259	135.62	-151.156	317.751	62.3895
	254	168.877	-267.734	186.341			32.3664	530.237	267.067	155.063	38.533	78.6408	-112.034	77.7374	377.239	-345.319
	253	-263.871	84.9264	-166.552			-105.19	-312.507	-199.583	116.297	-82.9941	-297.602	-57.4912	-21.5936	735.616	21.7639
	252	94.9934	414.556	-64.3124			653.794	-312.507	152.199	-31.0126	-254.91	-123.358	-471.723	142.519	-291.635	-269.871
	251	-51.7185	-133.867	135.221			174.777	10.246	-178.045	-198.48	497.965	203.541	-243.232	-57.5836	-136.387	332.26
	250	-338.81	148.261	291.879	572.436	-130.245	129.464	-47.3885	134.969	-218.639	-82.9941	-106.397	306.62	-145.398	262.616	-226.344
	249	-30.6089	56.1378	-212.725	-167.014	129.061	90.6249	-525.114	-284.297	71.329	524.641	80.1831	-7.37084	-289.356	-219.089	49.3315
	248	222.707	142.503	316.614	-101.993	104.196	-171.54	-129.357	-249.837	-258.956	-80.0299	-496.518	182.792	1.43948	23.2147	378.69
	247	17.9432	165.534	-56.067	-411.797	-229.704	-12.9466	-382.949	-346.038	379.905	278.623	40.0915	-194.586	-240.41	277.125	500.567
	246	44.3303	-159.777	110.485	-10.1993	-472.433	-77.6786	144.726	226.863	-127.152	161.542	129.527	543.955	228.894	-85.6042	284.38
	245	220.596	174.171	6.59605	-320.003	-222.6	262.165	-353.491	358.961	538.069	361.617	-186.58	154.784	-31.6706	91.4078	-262.616
	244	-234.317	-351.221	-77.5049	-548.213	242.729	-724.999	-185.711	608.798	-361.297	-339.386	-525.815	-389.171	-431.875	-390.297	21.7639
	243	-157.267	4.31832	-247.355	-364.625	-239.177	-383.537	48.6689	-157.943	-998.606	511.303	144.946	-672.205	-107.969	92.859	201.678
	242	-154.1	-46.0618	-21.4375	-307.255	-201.287	77.6783	-199.799	-166.558	-342.689	613.564	377.785	-411.283	-48.9457	-268.42	-458.49
	241	-123.491	-251.9	212.725	53.5465	-228.52	16.183	-79.4075	-528.391	32.5635	-320.12	38.5497	184.267	-226.015	-191.522	8.70557
	240	-21.1096	-564.256	-473.273	-308.529	-723.45	-530.803	-418.81	-24.4093	534.967	-17.7846	-245.175	-141.517	59.0231	-388.846	-92.8586
	239	-233.261	-665.016	9.89388	-17.8489	146.821	-729.854	-528.956	-861.507	-133.354	1.48193	-268.305	-228.491	-372.852	-105.917	-204.579
	238	-78.1057	-259.097	-130.274	-693.553	133.797	-493.582	-380.387	-684.898	-241.898	266.767	-100.229	-333.154	8.63722	-213.285	-486.058
	237	-350.42	-650.622	-90.697	-238.409	-85.251	-980.691	-581.467	-305.835	-462.088	-615.046	-453.342	-137.094	400.204	-285.831	481.705
	236	64.3845	-181.368	-423.802	-446.22	-232.072	-687.778	-699.298	-534.134	-801.676	48.9072	44.7175	-623.559	-552.8	-47.8803	-449.785
	235	-419.026	-726.912	-395.768	-662.955	-325.612	-708.816	-868.358	-466.649	-843.544	-532.051	-1321.48	-482.041	-241.85	-195.874	-475.901
	234	-523.519	-93.563	-1.64891	-888.615	-61.5703	-373.828	-402.16	-202.454	-713.29	-1016.68	-1130.27	-358.214	-918.454	-499.116	-140.739
	233	-848.608	-539.786	-61.0142	-655.306	-603.862	-207.142	-864.516	-446.548	-614.05	-551.318	-482.64	-953.764	-473.623	-66.7423	-134.935
	232	-444.358	-611.757	-664.561	-809.57	-226.152	-427.232	-727.474	-419.267	-434.177	-452.022	-115.649	-308.094	-663.648	-242.303	-380.14
	231	-195.264	-715.396	-107.187	-1283.84	-520.979	-543.75	-776.144	-1045.29	-1071.49	-898.115	-343.862	-459.93	-305.191	-380.14	152.346
	230	-429.581	-578.651	-334.754	-897.54	-151.557	-974.217	-443.145	-669.103	-863.701	-837.351	-252.884	129.724	-568.635	-161.052	-103.015
	229	-244.872	-325.311	-183.043	-744.55	-444.016	169.922	-951.608	-300.092	-317.879	-217.859	255.969	-222.594	211.619	59.4879	549.898
	228	205.819	-145.382	70.9084	-905.189	-1.1841	-500.055	-599.398	-694.948	-220.19	-140.793	285.267	154.784	-499.536	-161.052	227.794
	227	-264.926	70.5321	-14.841	-183.588	111.3	-644.084	-572.502	-132.098	20.1582	-824.013	-69.3892	57.4912	228.894	-21.7639	349.671
	226	-178.376	-629.03	242.408	-261.357	367.053	-1435.43	-370.141	-27.2808	-103.892	-14.8204	195.832	554.274	570.075	-4.35279	1210.07
	225	-134.046	512.437	8.24497	-382.474	148.005	1194.31	-303.541	10.0509	-351.993	-274.177	-314.564	191.637	446.271	375.788	452.687
	224	-262.815	-184.247	-578.811	-478.093	-790.94	279.966	-771.02	-134.969	-43.4175	329.012	414.792	386.223	-667.967	181.365	690.637
	223	-217.429	440.466	-407.311	-328.928	-406.127	742.8	-560.975	493.931	-231.044	191.183	163.45	-256.499	1226.53	493.313	467.196
	222	-311.367	204.399	384.225	-109.643	-882.112	-89.0063	-312.507	-1119.96	-10.8544	168.952	-209.71	234.387	-82.0561	-268.42	-457.039
	221	-163.6	207.278	-122.029	-979.134	-361.133	186.105	-554.571	-104.817	-1242.06	-296.408	615.25	-306.62	-449.15	46.4291	-694.99
	220	-320.867	-293.644	-131.923	-563.512	-615.702	-184.486	-504.621	-420.702	63.5757	-168.952	24.6717	-536.585	-509.612	-298.889	488.96
	219	-538.296	367.054	-714.032	-1220.09	33.1532	90.6249	-767.178	-242.658	-2012.72	-238.608	-441.006	84.0258	-722.671	-342.417	-612.288
	218	-256.482	207.278	-1200.5	-914.113	-1620.95	-1082.64	-1726.47	-198.146	-468.291	-622.456	-986.867	-1732.11	-608.944	-722.557	-13.0584
	217	21.1096	-7.19697	-608.494	-1563.04	-1064.45	216.853	-1828.93	-795.458	-846.645	-62.2457	117.19	-1.47438	215.937	-325.006	97.2114
	216	-150.934	-1425.03	-44.5238	-293.23	-573.077	-63.1134	-283.049	-218.248	-310.126	241.572	-124.901	-406.861	-670.846	-30.4695	-130.583
	215	87.6051	-591.605	19.7885	-882.241	-444.016	-614.955	-429.056	429.317	-1017.21	53.3534	892.807	-176.896	564.317	-625.346	577.466
	214	-24.2761	-361.297	-1.64891	-975.309	63.9383	521.093	-83.2498	1053.91	2201.9	990.001	1228.96	-56.0169	-60.4626	1593.11	1114.31
	213	735.671	-827.672	342.999	-179.763	-490.194	-122.991	-52.5112	819.867	1318.04	1032.98	1276.76	627.981	629.098	1075.13	1273.91
	212	427.47	413.116	342.999	-935.787	789.756	1161.94	555.852	1220.47	1271.52	1409.42	1346.15	1748.32	2157.94	1896.35	1226.03
	211	500.298	741.306	-519.446	1255.79	1360.46	2149.1	1174.46	3262.24	2307.34	4200.09	2706.18	3262.26	2499.12	2212.65	2936.66
	210	1456.57	1805.04	900.373	951.086	2181.01	3751.22	943.924	3216.29	3095.06	3937.77	4271.29	2448.54	3345.59	3540.24	3540.24
	209	2668.26	652.062	1141.13	1871.57	2831.05	3343.41	1434.46	4543.01	4078.16	3075.23	3102.46	3417.04	4069.7	5142.06	4788.03
	208	2154.24	2740.67	1470.94	2941.23	3147.19	5194.75	3990.86	5282.47	6089.33	5685.1	5791.68	5125.56	4495.82	4512.36	7168.99
	207	3225.55	2316.04	1851.87	2982.02	3335.45	6126.89	5306.21	6741.29	6870.85	7224.93	6343.71	6234.11	5718.02	7018.09	6707.6
	206	3719.52	2592.41	2010.17	4239.09	3201.65	6660.93	4704.25	7688.94	7104.99	9158.99	8001.34	8420.25	7339	8572.03	7324.24
	205	3095.73	3761.23	2376.26	5505.08	4485.15	8606.13	6918.69	7676.02	8654.07	9578.41	8448.51	8207.97	7903.31	8795.47	8300.71
	204	4338.03	3892.22	1487.43	5440.06	6089.53	7884.37	6506.29	9107.56	8697.49	9616.94	9154.74	10178.9	9158.63	8728.73	10564.1
	203	4715.89	2949.39	1723.24	5148.1	6029.14	7295.3	6506.29	10595.1	10139.6	11204.2	12078.3	10658	10313.2	10839.8	10829.7
	202	5413.57	4332.68	2354.82	6797.84	6413.96	9431.46	7660.25	9249.71	10103.9	11825.2	11202.5	10084.5	10329	10497.4	10110
	201	4714.84	5179.07	1249.97	5530.58	6563.15	8905.51	6871.3	10481.7	10302.4	10740.3	8487.06	10255.5	9748.86	10007	11849.7
	200	4915.38	3946.92	2892.41	4218.69	5863.38	6754.79	6931.5	9887.22	9291.38	8613.6	9749.94	10252.6	9149.99	8074.36	9803.86
	199	3611.86	2994.01	1853.51	3554.46	3934.57	4927.73	5317.73	8421.23	7697.33	8432.79	6744.62	7749.52	8315.03	9020.36	6594.43
	198	3135.84	2285.81	770.099	1773.41	2323.09	4869.47	4003.67	6533.09	6035.06	6758.09	8263.47	6080.8	5099	4624.08	7022.45
	197		819.035	-230.865	2044.96	1713.31	3566.74	1967.25	3912.68	3391.23	2581.71	4451.7	4776.19	3860.96	3341.47	4822.85
	196		7.19731	1080.12	1073.48	1192.33	1606.97	430.337	466.649	4161.89	3135.99	4915.83	1693.78	1501.49	1542.33	4486.24
	195		983.13	230.865	-1870.3	878.56	1284.93	1499.78	1394.2	1639.02	20.7488	1404.74	406.861	1322.98	1400.14	1659.85
	194				-235.859	108.932
	193				-2201.78	-923.553
	192				-1417.7	-323.244

## Sheet: Sup. Figure 1e
Supplementary Figure 1e
Baseline-corrected data, smoothed by BeStSel (See Supplementary Table 1 for original spectra)
Construct:		Insect cell-derived hMYDGF (C-terminus 6xHis-tag)	Bacteria-derived hMYDGF (N-terminus 6xHis-tag)
Buffer pH:		7.5	6
	Wavelength (nm)	[θ] (deg cm2 dmol-1)
	250	23.28	572.44
	249	46.34	363.38
	248	14.99	178.83
	247	0.66	-5.72
	246	-33.07	-139.3
	245	-28.63	-276.24
	244	-22.45	-314.99
	243	-43.34	-335.09
	242	-43.18	-350.11
	241	-66.91	-339.07
	240	-134.57	-348.29
	239	-190.75	-353.16
	238	-264.32	-401.85
	237	-330.12	-451.22
	236	-345.76	-543.43
	235	-357.32	-675.81
	234	-365.06	-721.47
	233	-363.29	-786.88
	232	-358.99	-775.32
	231	-347.32	-800.77
	230	-300.12	-723.82
	229	-274.4	-676.79
	228	-236.8	-627.78
	227	-216.59	-538.12
	226	-180.34	-542.88
	225	-184.03	-441.33
	224	-207.29	-478.14
	223	-179.52	-486.33
	222	-187.86	-546.72
	221	-274.68	-679.45
	220	-311.26	-782.37
	219	-310.61	-857.79
	218	-345.79	-990.77
	217	-278.19	-1103.44
	216	-153.71	-1018.86
	215	29.94	-943.63
	214	166.75	-778.11
	213	416.65	-412.59
	212	679.84	32.09
	211	1044.08	692.2
	210	1503.76	1427.63
	209	1985.89	2132.42
	208	2567.63	3009.26
	207	3104.5	3698.81
	206	3649.08	4406.94
	205	4116.11	4876.21
	204	4462.63	5183.54
	203	4544.85	5298.72
	202	4496.37	5137.31
	201	4239.36	4701.7
	200	3950.44	4178.85
	199	3491.33	3471.91
	198	3049.94	2661.99
	197		1885.65
	196		1005.04
	195		323.32
	194		-384.73
	193		-1105.6
	192		-1693.56

## Sheet: Sup. Figure 1f
Supplementary Figure 1f
Baseline-corrected data
Construct:		Insect cell-derived hMYDGF (C-terminus 6xHis-tag)			Bacteria-derived hMYDGF (no 6xHis-tag)
Replicate:		1	2	3	1	2	3
	Wavelength (nm)	Fluorescence Intensity (a.u.)
	305	10948	11650	11270	19586	18798	18728
	305.5	11556	12244	11662	20162	19616	19866
	306	11658	12546	11956	21120	20812	20644
	306.5	12182	12758	12416	22086	21336	21492
	307	12604	13342	12936	22846	22312	22242
	307.5	13088	13508	13198	24318	23486	23624
	308	13368	14574	13800	25244	24736	24898
	308.5	14494	15220	14408	26434	25528	25672
	309	14574	15204	14302	26958	26604	27100
	309.5	14668	16200	15302	28464	27986	27728
	310	15374	16720	16250	29190	29110	29256
	310.5	16250	17336	16280	30796	30048	30704
	311	16838	17954	17058	31754	30990	31318
	311.5	16906	18708	17630	32890	31930	32106
	312	18128	19202	18150	34674	33256	33398
	312.5	18494	19476	18822	35540	34512	35148
	313	18394	20066	19216	36538	35510	36302
	313.5	19070	20750	19654	37962	36264	37098
	314	20138	21286	20510	38938	37970	38374
	314.5	20850	21242	20948	39920	39422	38918
	315	20982	22544	21318	40452	41122	40290
	315.5	21252	23132	22194	42220	41064	40940
	316	21570	23444	23236	43682	42424	42450
	316.5	22246	24158	22896	44684	42578	43932
	317	22740	24744	23746	45324	43586	44322
	317.5	24000	25280	24250	46516	45138	45636
	318	24044	25634	24832	46722	46118	46170
	318.5	24414	26632	24902	48540	47802	47396
	319	25126	26450	25756	49400	48138	48048
	319.5	25350	27074	25972	50480	48780	49546
	320	26120	28050	26440	51288	49598	50064
	320.5	25926	28128	26808	52054	50734	50044
	321	26668	27762	27206	52666	51060	51686
	321.5	26708	28344	28038	53478	51536	52164
	322	27690	29368	28398	54472	52270	53534
	322.5	28194	29742	28648	54518	53824	53152
	323	28644	29684	29060	55622	53498	53834
	323.5	28446	30780	28682	56602	53510	54178
	324	28072	31126	29674	56776	55444	54596
	324.5	29046	31722	30632	57434	55232	55374
	325	30100	31366	30234	57396	56256	56008
	325.5	29792	31728	30698	57720	55614	56486
	326	29030	31724	30420	57604	56388	56650
	326.5	29178	30984	30850	58784	56020	56166
	327	29350	32326	30558	59500	57132	57158
	327.5	29910	31640	31078	59278	56684	57718
	328	30386	32152	31076	59404	57738	57842
	328.5	30926	33032	30794	60598	58378	58086
	329	30864	33136	32086	60272	58742	58962
	329.5	31860	32798	31702	60570	59624	58766
	330	31762	33204	32878	62870	60514	60350
	330.5	32618	33484	32448	62020	60718	59910
	331	32456	34282	33106	63152	61990	61332
	331.5	32804	34280	34128	63206	61672	61228
	332	33312	35496	34390	64346	62472	62894
	332.5	33222	35260	34156	64716	64200	63118
	333	33728	35192	34842	65194	63916	64108
	333.5	33350	35902	34514	65968	64450	63882
	334	34206	36004	34664	65898	64310	63996
	334.5	34044	36256	34994	67390	64322	63760
	335	34394	36560	34750	66730	65174	64864
	335.5	34500	36450	35700	66006	65402	64834
	336	34406	37060	35066	66652	65102	65594
	336.5	34378	36234	35316	66754	65346	64946
	337	34518	36812	35418	67342	65868	65124
	337.5	34460	36630	35842	66878	65326	64790
	338	35026	37174	35632	66632	64976	64948
	338.5	34810	36526	35632	66422	65182	64528
	339	34648	36542	35380	66424	65162	65538
	339.5	34622	36180	35128	66336	65016	64582
	340	34516	36462	35352	65834	64732	64750
	340.5	34570	36696	35960	66326	64318	64608
	341	34212	36236	35174	65832	65036	64614
	341.5	34416	36180	35598	65876	63936	64372
	342	33876	36290	35242	65418	64190	63896
	342.5	34042	36050	35356	64838	63718	63548
	343	33970	35816	34792	65000	63430	63130
	343.5	33682	35722	35022	64556	64004	63152
	344	33838	36214	34512	64050	63046	63654
	344.5	33782	35298	34184	64096	62562	62896
	345	33326	35210	34184	64504	62702	63192
	345.5	33194	34488	33686	63626	61972	62156
	346	33404	34896	33664	63420	61882	61568
	346.5	33862	34806	33534	62870	61814	61362
	347	32770	34444	33478	62076	62344	61092
	347.5	32180	34116	33652	62356	61424	60220
	348	32044	33798	32928	61590	61188	61036
	348.5	31874	33700	33170	61748	61034	60216
	349	32512	33926	31964	62232	60156	59790
	349.5	31468	32940	32330	60650	60298	60080
	350	31426	33358	32224	60748	59338	58894
	350.5	31172	33102	31448	60290	58604	58516
	351	31246	32678	31722	59470	58304	58392
	351.5	30564	32838	31460	58872	58394	57432
	352	31072	31934	31620	59022	58182	57374
	352.5	30452	31428	30724	57712	57214	56994
	353	30194	31844	30702	57564	57060	56428
	353.5	29608	31148	30598	56838	55828	55540
	354	29580	31494	30082	56072	56232	55710
	354.5	29416	30886	30202	55718	55170	54794
	355	29120	30736	29262	55666	54154	54678
	355.5	29102	30718	29382	55366	53544	54028
	356	28226	30270	29072	54390	54016	52770
	356.5	28990	29956	28406	53888	53298	53186
	357	28504	30060	28826	53350	52018	52684
	357.5	28072	29274	28324	52522	51892	51576
	358	28042	28778	28318	52256	51392	50958
	358.5	27526	28736	27272	51236	50936	50464
	359	27182	27896	27042	50548	49596	50106
	359.5	26784	27984	27068	50750	49290	49396
	360	26708	28106	26928	49278	48958	48452
	360.5	26394	27668	26640	48866	48496	47998
	361	25666	27034	26166	48270	47350	46978
	361.5	25316	26768	25904	47864	46834	46744
	362	25190	26676	25700	46760	46536	46510
	362.5	24532	26146	25188	46238	45612	45436
	363	24676	25890	25364	45656	45768	44952
	363.5	24334	25584	25002	45064	44648	43906
	364	24674	25210	24314	44932	43442	43102
	364.5	23598	24890	23790	43670	43828	42804
	365	23472	24410	23580	42476	43066	42890
	365.5	23050	24292	23930	43176	42076	41204
	366	22954	24524	23326	41610	42004	40992
	366.5	22710	24060	22938	41364	40788	40290
	367	22082	23562	22862	40122	40752	40088
	367.5	22366	23214	22390	40016	39616	39374
	368	21798	23276	22154	39302	39144	38808
	368.5	21310	21928	21650	38792	38612	38266
	369	21134	22308	21786	37994	37932	37766
	369.5	20922	21970	21516	36874	37268	37120
	370	20952	21208	20940	36926	36690	36030
	370.5	20714	21234	20358	36438	36032	36042
	371	19720	21476	20220	35728	35480	34574
	371.5	19488	20318	20194	34764	34714	34310
	372	19446	20310	19512	34882	34070	34028
	372.5	18984	20644	19792	33804	33862	32922
	373	18566	20054	19066	33868	33020	33186
	373.5	18714	19334	18512	32972	32640	31954
	374	17826	19318	18542	32224	32234	31168
	374.5	18004	18970	18864	31654	31794	31354
	375	18036	18390	17756	31148	30766	30678
	375.5	17492	18606	18030	30428	30926	30098
	376	17460	18368	17074	30194	30402	29980
	376.5	17076	17712	17510	29302	29794	29306
	377	17000	17198	16838	29160	28930	28802
	377.5	16348	17252	16792	28826	28310	28186
	378	16260	17084	16424	28246	28010	27714
	378.5	15934	16576	16132	27412	27358	27250
	379	15764	16244	16130	26948	26956	26482
	379.5	15344	16410	15860	27042	26482	26254
	380	15136	15936	15410	26136	25752	25736
	380.5	15364	15886	15326	26014	25952	25348
	381	14858	15292	15146	25256	25184	24916
	381.5	14688	15796	14682	24898	24608	24452
	382	14536	15010	14774	24294	24400	24302
	382.5	14452	14658	14650	23940	23462	23572
	383	14018	14596	14254	23208	22936	22666
	383.5	13866	14110	14098	23248	22456	22540
	384	13700	14540	13942	22476	22736	22074
	384.5	13900	14226	13530	22286	21866	21742
	385	13680	13804	13346	21736	21934	20932
	385.5	12892	13650	13556	21360	21540	20812
	386	12946	13402	13272	20326	20974	20682
	386.5	12694	13204	12590	20672	20334	20040
	387	12642	12824	12810	20370	19862	19670
	387.5	12206	12782	12392	19300	19480	19518
	388	12286	13076	12110	19182	19554	19022
	388.5	11572	12286	11836	18866	18968	18744
	389	11710	12426	12018	17886	18192	18234
	389.5	11400	12110	11758	17858	18406	17866
	390	11470	11762	11504	17556	17914	17490
	390.5	11244	11902	11290	16578	17304	17436
	391	11232	11454	11246	17094	17376	16434
	391.5	11070	11058	10854	16322	16520	16250
	392	10628	10900	10574	15998	15758	15742
	392.5	9970	10900	10906	15866	16008	15468
	393	10408	10432	10504	15146	14890	15218
	393.5	10438	10266	9906	14654	15220	15250
	394	9888	10176	10200	14928	14590	14754
	394.5	10214	10074	9806	14472	14640	14038
	395	9540	9978	9436	14178	14516	13956
	395.5	9488	9816	9298	13920	13862	13694
	396	9584	9682	9778	13402	13744	13174
	396.5	9582	9324	9116	13162	13372	12860
	397	9082	9344	9336	12848	13234	12986
	397.5	9058	9160	9058	12844	12546	13206
	398	8830	9120	8642	12678	12720	12216
	398.5	9112	8810	8662	11846	12278	12034
	399	8660	8656	8602	11738	11908	11750
	399.5	8810	8876	8284	11442	11720	11478
	400	8564	8442	8432	11494	11766	11130

## Sheet: Sup. Figure 3b
Supplementary Figure 3b
Baseline-corrected data
Construct:		Bacteria-derived hMYDGF (no 6xHis-tag)
Condition:		Native (TBS, pH 7.4)			10 mM DTT			6 M GuHCl			6 M GuHCl, 10 mM DTT
Replicate:		1	2	3	1	2	3	1	2	3	1	2	3
	Wavelength (nm)	Fluorescence Intensity (a.u.)
	305	79063	76606	74577	78184	74384	72680	15287	14896	14211	13276	10681	11373
	305.5	83598	80736	77609	81474	79036	76786	16600	16141	16028	13453	11764	12350
	306	87905	84792	82254	85782	82962	79793	18882	17432	17616	15138	13383	14070
	306.5	91404	88859	85401	89899	86874	83185	19008	19190	18859	16123	14618	14777
	307	95713	93143	89955	94071	89916	87894	21107	20473	20116	17615	15516	16499
	307.5	100617	96754	93527	98517	94647	91412	22087	22032	22093	18731	17145	17871
	308	104857	101150	97974	103428	99420	96612	24558	24675	24001	19728	18675	19178
	308.5	108863	105181	102071	107913	103752	100218	26145	26235	25554	21819	20544	20691
	309	113254	109731	106495	112193	107822	104453	28505	28230	28163	23494	21906	21640
	309.5	117890	114002	110840	116693	112520	108791	30551	29930	29329	24324	23634	23619
	310	123606	118693	115340	120859	117004	113676	32167	32007	31887	26976	25229	25278
	310.5	126956	123195	119161	124917	120725	117693	35131	33986	33851	28426	27261	26935
	311	132316	127081	123841	129095	125022	121673	36886	36835	36022	30449	29044	29276
	311.5	136605	132657	127821	134056	130344	126021	39251	38795	38465	32642	30604	30794
	312	142086	136793	132275	138860	134734	130381	41628	41893	40596	34619	32713	32750
	312.5	146918	141243	137285	144221	138807	134587	43819	44001	43161	36689	35426	34861
	313	151268	146018	142104	148525	143348	139004	46998	46478	46343	39022	37673	37720
	313.5	156298	150440	146127	153081	148365	143449	49859	49561	48638	41646	39709	39732
	314	161112	156557	151006	158344	152975	148511	53206	52524	52269	44764	42517	42820
	314.5	165231	159577	155437	162360	157075	152150	56371	55362	54761	46567	44688	44690
	315	169683	164777	159777	167932	161506	157577	59016	58707	57698	49523	47429	47331
	315.5	175609	168823	163554	171445	165541	160659	61687	60824	60597	52679	50074	50438
	316	179539	172934	167607	175547	169283	164303	65076	64848	63484	55472	53009	52739
	316.5	183325	176185	171100	178969	173712	169674	68820	67548	67058	57900	55457	54998
	317	186936	179703	175621	183574	177003	172965	71891	70935	69467	60779	58518	58107
	317.5	191393	185450	179090	186277	180406	176020	75546	74424	73654	63737	61656	60758
	318	195641	187836	181818	190563	184296	180171	78215	77846	76356	66631	64154	64087
	318.5	198873	192024	186200	195061	189291	183579	82545	81897	80450	70019	67465	67357
	319	203415	195988	189795	198765	193625	187353	86554	84813	83857	73272	71454	70145
	319.5	206288	199848	193794	202915	196123	190710	89870	88981	87497	76419	74292	73082
	320	210122	202386	196943	206074	199072	192987	94301	93263	91874	79241	77824	75841
	320.5	213646	205041	198349	209093	202667	195959	97783	95923	93738	83550	80031	79636
	321	216283	209752	201646	211781	205075	199199	101500	100075	98314	87010	83875	82763
	321.5	219784	210863	205178	214822	208617	201911	105016	104514	101326	90573	87715	87526
	322	223451	214738	207581	217584	212463	204752	108642	107887	106453	93437	91198	90368
	322.5	224931	217051	210748	220221	214131	207597	112087	111555	109951	98700	94371	93340
	323	229193	221419	213629	223990	217631	210522	115556	115774	113434	101624	97092	96448
	323.5	231050	222959	216251	226496	220097	212737	120821	119249	117018	104994	100251	99806
	324	233778	224643	218687	229468	223160	216220	124810	123385	121375	108871	104842	103057
	324.5	234145	226956	221122	231809	225824	218371	129794	127238	125728	113205	109721	108179
	325	237643	229032	223640	233066	227594	220995	132187	131235	129266	116944	112430	110459
	325.5	240895	232644	224736	235999	230233	221698	136985	133875	133680	120472	115091	114145
	326	243147	233882	228393	238161	231471	225724	141312	137501	135884	121964	118037	117947
	326.5	246604	236378	229789	240140	235109	226379	144890	141182	140927	127744	121760	121519
	327	246939	237598	231723	242927	236824	228248	148698	144511	144676	131673	126495	124792
	327.5	249835	241199	234720	244211	237216	231176	153003	151057	149829	137308	129013	129199
	328	250920	242119	235247	246443	240345	233449	157282	153433	152906	139142	133755	130996
	328.5	252240	245587	237282	249126	242611	234257	162431	158817	156790	142643	137415	136343
	329	255346	246356	240173	250265	244992	238220	166293	162967	162246	146870	140692	140096
	329.5	257118	249033	241902	252497	244938	238915	171449	167418	166625	152076	146168	143442
	330	258588	249657	244154	254106	247172	240562	175230	171639	171059	155226	149053	147359
	330.5	262233	252874	245211	257558	249382	241994	179505	176974	174094	160661	153389	151600
	331	263150	254091	246535	257529	250740	242685	183922	181296	178912	163647	156625	155570
	331.5	264968	255921	248181	259158	251779	244177	188739	186190	184280	168215	162399	159197
	332	265821	256510	249492	261715	252099	245264	192430	189973	189852	172524	165822	163162
	332.5	267792	257769	250695	262039	255445	247042	197704	195593	192562	176283	171284	168299
	333	268247	259695	251937	265121	257088	247626	202307	199829	198201	180827	174250	172933
	333.5	270949	259130	253163	264522	256580	250126	206481	204207	202104	185136	179546	177213
	334	269368	260663	254010	265217	258198	249696	211517	209672	207972	189730	182241	180749
	334.5	272366	262117	254401	265936	258451	251067	215905	213951	211420	192945	187121	185934
	335	271486	262692	254179	266481	258237	251270	219129	217390	215286	197672	190487	188911
	335.5	272031	263828	255529	266932	258891	251986	224061	221266	218788	201893	195399	193768
	336	272380	264042	255596	266959	261299	252183	227232	225438	223288	205410	198465	197590
	336.5	272661	263813	255624	267107	260131	252387	231534	231136	226925	210059	203176	201288
	337	272971	265162	256092	266767	259475	251075	235348	234158	230824	213274	206028	203231
	337.5	273275	264803	256180	266587	259998	252425	239459	236814	233938	216912	209673	207149
	338	272982	264659	256702	266891	259448	252385	242255	242127	238036	219950	213867	210798
	338.5	274127	263688	256168	268058	259426	252390	247343	245527	241992	223565	216593	214755
	339	272221	263780	255744	266148	258806	251342	250504	249708	245787	226294	219489	217467
	339.5	272921	263643	255226	266039	259093	250853	254478	251636	248323	230455	224843	220481
	340	271739	262926	255213	265383	257572	251004	257568	254959	252568	233974	226928	223916
	340.5	270503	262318	254817	263580	257455	251248	260971	259513	255360	237456	230452	227586
	341	271608	260947	253667	264595	257379	249099	264296	261647	258552	240931	233388	231020
	341.5	271186	260449	252201	264763	256842	247622	267087	264998	261050	244836	236257	232903
	342	269162	261261	252344	263427	255597	249112	270586	268507	264348	247082	239193	236438
	342.5	268297	259469	252405	262546	255509	246923	272759	271438	267751	250316	241907	239825
	343	267166	258555	251721	261788	253642	246565	276258	274107	271380	251026	244210	241641
	343.5	265633	257938	248586	260251	252714	245693	278583	276713	272338	255469	246903	243772
	344	264444	255561	249481	259576	251563	244925	282110	279409	276556	257659	249737	245710
	344.5	263702	255253	248102	259354	250601	244482	284574	282528	278026	260243	252239	248500
	345	263234	255169	245990	257566	249283	242860	286800	284677	280320	263147	254323	251278
	345.5	261223	252656	245511	256661	246812	241268	288358	285961	283462	265492	257882	252665
	346	259900	252111	243354	254993	247406	241863	291338	288540	286966	268031	260043	255734
	346.5	259501	250319	242574	253576	246464	239862	292585	291406	288444	269784	261830	259443
	347	258054	248777	241546	252941	245176	239126	296818	294318	291289	272127	264769	260865
	347.5	255326	248381	240894	251805	243387	236793	298333	296858	291926	274590	266156	261883
	348	254648	246310	238830	250039	241488	235775	299855	297545	294675	276270	268362	263998
	348.5	252282	245599	237647	247595	240930	235032	300473	298569	296024	278506	270577	265537
	349	251223	243906	236641	246120	239735	232599	303486	300345	297714	280173	271934	267399
	349.5	250457	242342	235149	244623	238689	231547	305013	303770	299005	282144	273591	270224
	350	248717	240454	232614	242786	236901	230671	307278	304513	301155	282819	275341	270656
	350.5	246551	239256	230654	241442	234383	227466	307972	306851	301735	285662	277055	271942
	351	244080	236386	228092	239087	232188	225203	308919	307038	304252	286633	278622	273233
	351.5	242149	235085	227002	238007	230118	223791	310987	308745	304812	288142	279612	274958
	352	241351	233497	225573	235015	230060	221739	311784	309557	306538	289953	280836	277010
	352.5	237978	231484	224456	233952	228107	220483	313608	310748	308433	289709	281503	277567
	353	236133	230514	222927	232908	225120	218490	314044	311371	309138	291243	283194	278408
	353.5	235446	227329	220263	229191	223704	216697	315284	312314	309170	293027	283508	278768
	354	232514	225660	218677	227663	222306	215035	316224	313523	309460	293176	286121	279710
	354.5	229844	223620	215693	225471	220607	212263	316274	314010	309009	294818	285941	280755
	355	227545	220934	213659	223351	217265	210360	317748	314717	310006	295202	286187	281488
	355.5	225294	219037	212726	220926	215815	208492	317051	317052	311142	294868	286728	281741
	356	222872	215750	209466	218740	211952	206979	316726	316326	310654	295259	286902	283505
	356.5	220265	215345	206800	216130	211301	204350	316848	315658	309775	294829	287680	282035
	357	217657	211841	204835	214111	208439	201912	318490	316357	310470	294302	286780	282809
	357.5	215379	209935	202839	211562	207062	200022	316619	314488	309753	294463	286527	282661
	358	213201	207048	200553	208458	203900	197829	316339	314723	309995	295671	286580	281923
	358.5	211141	203755	198804	206419	201617	195491	315087	314232	310476	295468	287941	282770
	359	208525	200872	195233	203634	199250	192762	316410	313415	309374	294852	285431	281884
	359.5	204997	199657	194214	201064	196307	191203	315536	313887	309477	295431	286148	281227
	360	202578	197230	191670	199626	194302	188147	314560	312436	309099	294573	285522	281051
	360.5	201887	194143	189297	196390	192226	186585	314431	311525	307824	293726	284741	281274
	361	198438	191934	186326	194986	189954	183990	312630	311874	307304	293737	285105	279075
	361.5	195774	189822	183771	190798	186307	181192	311928	310516	306643	292388	283808	279498
	362	193221	187875	181835	189345	183216	178611	312176	309196	304222	291852	282668	278196
	362.5	189826	184686	179357	186561	180935	175618	310342	309147	304325	291366	281906	278053
	363	186855	182406	176420	184081	180205	173380	309581	306524	302871	289513	279628	276276
	363.5	184981	179856	174095	182294	176481	171506	307337	305853	303195	289520	279830	275497
	364	182417	178303	171966	178909	174854	169782	306604	303677	301229	287108	278811	274633
	364.5	180296	175514	169431	175544	171739	166691	305834	303672	297742	287026	276668	273848
	365	177203	173064	167173	174386	169176	164051	305238	300991	298540	283402	274041	272608
	365.5	175504	170662	164679	171144	166885	162768	302758	299774	296406	282737	273801	270457
	366	171715	167205	162531	168471	163834	158988	299976	297519	295258	281486	272507	269332
	366.5	169467	164742	159283	166485	161783	157936	299002	297124	293097	280152	271748	268389
	367	166792	163101	157655	163255	159344	154482	298044	294672	291772	279069	270485	265140
	367.5	163807	159932	154502	160200	157077	152158	296387	292340	290785	276445	267287	265177
	368	161584	157718	153283	159137	155735	148981	294281	290437	287985	275540	266727	262642
	368.5	159560	155039	150141	156026	152624	147576	292405	290002	286218	272898	266059	262282
	369	155809	152412	148286	153085	149972	145220	290004	287428	284834	272355	265520	259134
	369.5	153268	149616	146073	150967	147121	143212	287611	285656	281569	270599	262173	258191
	370	151313	147724	143078	148476	145283	140117	285397	284690	280551	267684	259388	256775
	370.5	148586	145713	140163	146969	141811	138001	283263	281497	277363	266149	258450	255467
	371	146185	142393	138803	144274	140398	136637	281052	278983	276653	264548	255920	253521
	371.5	144681	140426	135330	141256	137218	134097	280273	275446	274942	261276	254384	251008
	372	141368	138436	133817	139372	136287	131724	276695	273297	272488	260537	252621	250152
	372.5	140035	135608	131883	136882	134672	129469	274120	272315	270001	257735	251088	247194
	373	137031	133919	128465	135216	130380	127530	270899	268558	265879	257476	248421	244796
	373.5	134590	131243	127314	132442	128935	124299	269773	265848	264828	253755	246103	241596
	374	133194	129113	125207	130169	126862	122872	268424	264510	263386	252568	244075	239379
	374.5	130272	125918	122753	127479	124385	120604	264055	262994	261065	250215	241764	238087
	375	128571	125081	120733	125726	122429	118668	263120	261271	258533	248233	240372	237341
	375.5	126431	122266	117739	123639	120113	116506	259341	257348	255766	244486	237816	234584
	376	124196	121081	117115	120477	118415	114412	257944	256585	253282	243668	235018	232686
	376.5	121139	117989	113803	118783	115546	112198	254589	251550	250721	240599	232444	229382
	377	118837	115550	112482	116464	114142	110497	252884	250280	248452	238629	230341	227218
	377.5	116634	113987	110307	114940	112187	108617	248054	247481	246209	236600	228061	224931
	378	115477	112250	108530	113019	109677	106414	247130	244855	243752	233720	226764	222543
	378.5	112510	110034	105704	111028	107526	104779	243834	242980	239597	231431	224856	221280
	379	111226	108490	104200	108905	105886	102893	241556	240551	237777	228332	221625	218197
	379.5	108754	105789	102223	107418	104324	100819	239998	237440	236091	225329	219668	216481
	380	106953	103395	99469	105019	102326	98814	236779	236413	232868	223349	216298	213383
	380.5	105064	102295	98938	103008	100683	97369	235172	232810	231140	221449	215606	211574
	381	103189	100534	96776	101407	99144	95597	231414	230819	227733	218848	212123	209707
	381.5	100916	99413	94950	99032	96108	93196	228999	227482	225554	215463	210453	206951
	382	98910	96713	93236	97271	94896	91890	226488	225116	223100	213943	207733	204312
	382.5	97179	95410	90997	95345	93194	89722	223802	222006	220947	211548	205345	202103
	383	95414	93112	89524	92581	90479	88130	221039	218889	217789	208439	203215	199133
	383.5	93095	91166	87687	91808	89386	86204	218476	216286	214714	205917	201099	197604
	384	91425	89359	85651	90141	87578	84770	216112	213289	212522	203455	198024	194952
	384.5	89455	87558	84443	87730	85986	83048	212866	210995	209712	201733	194927	192820
	385	88110	86035	82746	85954	83756	81518	210347	207750	206634	199477	193592	190030
	385.5	85575	84203	81109	85137	82109	79977	206765	205443	203983	196522	188792	186985
	386	84460	82688	79575	83296	80199	78278	203853	202309	201440	192990	187529	184997
	386.5	82329	80351	77768	80921	79059	76403	201326	199619	198399	190383	184646	181742
	387	80601	78689	75959	79571	76847	75438	197898	196471	196426	188723	182205	180253
	387.5	78570	76918	74531	78067	76559	72562	196138	194076	193115	185647	179198	177098
	388	77350	74872	72910	76427	73831	72302	192784	191605	190384	182968	177229	173847
	388.5	75629	73696	71871	74470	72776	70111	189953	188223	188168	180240	174844	172059
	389	74029	71752	69483	72534	71052	69072	187673	186126	184712	176241	171053	169946
	389.5	72373	71001	68437	71116	69644	67401	183905	183596	182433	174446	168949	167031
	390	70542	69491	66910	70535	68061	66160	181696	180229	180465	172145	166700	164663
	390.5	69430	67517	65762	68352	66341	64016	178251	177873	177133	169958	163834	162042
	391	68384	66437	63967	66650	65473	62952	176468	174389	174756	166621	161989	159210
	391.5	66347	64692	62423	65566	63422	62128	173603	171691	172043	164158	159292	157609
	392	64639	63286	61396	63819	62225	59954	169264	168525	168855	160801	156558	155552
	392.5	63430	61894	59768	62738	60826	58953	168156	166459	165912	158144	153966	151724
	393	61894	60911	58799	61380	59681	57496	165518	163445	164033	155463	152390	149420
	393.5	60504	59283	57059	59752	58110	56878	163414	161379	161397	154496	148748	147485
	394	59358	58214	56019	58426	56821	55486	159153	158700	158453	150810	146585	144923
	394.5	58074	56226	54962	57172	55612	54666	157125	156132	156245	148830	144989	141483
	395	56708	55139	53426	56285	54446	53303	154363	153838	153671	145933	142622	140386
	395.5	54895	54603	52176	54714	53960	51962	152593	151565	150623	143557	139366	138418
	396	53904	52851	51407	53725	52679	50796	149201	148543	148672	141741	137035	135434
	396.5	52878	52630	49791	53156	51651	50376	146960	145109	146500	138647	135079	133386
	397	51238	50103	48984	51459	50391	49038	145268	143941	143129	136468	132598	131562
	397.5	50325	49484	47577	50731	49670	48100	143124	141500	140551	134137	130798	129327
	398	49062	48633	46674	49384	47927	47211	139951	139401	139204	131768	128911	126647
	398.5	48224	46894	45473	48753	47624	46471	137910	136188	136404	130056	125922	124045
	399	47369	45948	44312	47197	46739	45643	134734	134802	134978	127224	123510	122696
	399.5	46493	45290	43558	46542	46000	44752	133447	132875	132995	125477	122063	120513
	400	44932	44209	42132	45738	44750	43675	130575	131194	130324	123217	119753	118024
